# Supplementary material for: Tiller-specific formulated fertilizer improves the population tiller quantity and yield of machine-transplanted rice
Source: PLoS One. 2026 Mar 25;21(3):e0345537. doi: 10.1371/journal.pone.0345537 (PMC13016327; doi:10.1371/journal.pone.0345537)
Supplement: S1 File — (XLSX) [file pone.0345537.s001.xlsx]

## Sheet: Yield
Year	Variety	Treatment	Yield(kg/hm2)									Contribution Rate(%)
			Main Stem			Primary Tiller			Secondary tiller			Main Stem			Primary Tiller			Secondary tiller
			1	2	3	1	2	3	1	2	3	1	2	3	1	2	3	1	2	3
2022	V1	CK	749.04	737.111	795.379	4314.73	4291.94	4344.02	3305.17	3304.96	3310.24	8.95024	8.84461	9.41318	51.5565	51.4991	51.4107	39.4933	39.6563	39.1761
		T1	813.022	819.434	814.65	5340.01	5336.47	5363.04	3580.5	3492.82	3567.19	8.35266	8.49267	8.35978	54.8612	55.3075	55.0344	36.7846	36.1998	36.6058
	V2	CK	888.772	869.358	865.117	4641.4	4642.97	4661.06	3232.82	3163.27	3217.46	10.1423	10.0207	9.89424	52.9659	53.5176	53.308	36.8917	36.4617	36.7977
		T1	863.623	867.574	861.123	4819.1	4862.29	4825.11	3832.54	3723.44	3722.21	9.07619	9.17747	9.15265	50.646	51.4348	51.2849	40.2778	39.3877	39.5624
	V3	CK	907.028	888.065	860.003	4753.83	4518.54	4672.51	2639.58	2696.22	2625.77	10.9275	10.9599	10.5415	57.272	55.765	57.2732	31.8005	33.2751	32.1853
		T1	934.136	938.234	960.681	5416.89	5502.83	5468.96	3255.14	3239.58	3224.31	9.72434	9.69185	9.95116	56.3897	56.8436	56.65	33.8859	33.4645	33.3989
	V4	CK	748.12	801.792	789.852	4132.15	4152.54	4190.14	3601.28	3262.58	3280.92	8.82055	9.75782	9.56131	48.7192	50.5365	50.7225	42.4602	39.7057	39.7162
		T1	904.178	908.33	903.211	5428.44	5367.63	5406.67	3089.53	3084.4	3164	9.5963	9.70401	9.53369	57.6136	57.3442	57.0692	32.7901	32.9518	33.3971
2023	V1	CK	756.318	806.785	797.225	4339.38	4364.36	4407.24	2882.49	2894.84	2727.09	9.47981	10.0023	10.0513	54.3905	54.1082	55.5659	36.1297	35.8895	34.3828
		T1	818.291	820.443	861.865	4375.2	4369.19	4455.96	2892.15	2982.25	2920.32	10.1203	10.0398	10.4619	54.1108	53.4661	54.0894	35.7689	36.494	35.4487
	V2	CK	906.243	939.51	938.112	4282.59	4660.34	4414.34	2998.74	2723.96	2983.58	11.0685	11.287	11.2537	52.3059	55.9881	52.9549	36.6255	32.7249	35.7914
		T1	858.462	896.296	832.817	5282.56	5096.3	4983.89	2868.04	3026.23	3172.38	9.52888	9.93806	9.26475	58.6361	56.5073	55.4438	31.835	33.5546	35.2915
	V3	CK	873.411	849.411	803.354	3581.51	3847.24	3659.28	2515.78	2498.76	2417.12	12.5297	11.8049	11.6771	51.3795	53.468	53.1891	36.0908	34.7271	35.1338
		T1	769.902	792.807	805.556	4148.42	4034.58	4203.48	2398.39	2338.95	2453.92	10.5225	11.0629	10.7941	56.6979	56.2991	56.3246	32.7796	32.638	32.8813
	V4	CK	804.617	803.088	808.94	3866.96	3869.59	3900.12	3699.14	3685.12	3619.58	9.61227	9.60884	9.71276	46.1963	46.2992	46.8278	44.1914	44.092	43.4594
		T1	1027.69	1006	931.779	5534.24	5404.76	5358.66	5172.7	4947.18	5030.43	8.75779	8.85726	8.23063	47.1616	47.5857	47.3343	44.0806	43.557	44.435

## Sheet: ATPase
Year	Variety	Days	Treatment	ATPase			Mean	Standard Deviation
2022	V1	0d	CK	8.48522	8.41189	8.44855	8.44855	0.0366649
			T1	8.55921	8.65291	8.60606	8.60606	0.0468495
		5d	CK	9.28436	8.5918	8.93808	8.93808	0.346279
			T1	9.8547	8.75475	9.30473	9.30473	0.549973
		10d	CK	5.74416	5.67898	5.71157	5.71157	0.032591
			T1	7.50815	8.02553	7.76684	7.76684	0.258691
		15d	CK	4.07387	4.31831	4.19609	4.19609	0.122216
			T1	6.11081	6.98669	6.54875	6.54875	0.437941
	V2	0d	CK	10.9386	10.9995	10.969	10.969	0.0304318
			T1	11.8835	10.9669	11.4252	11.4252	0.458311
		5d	CK	11.582	12.3968	11.9894	11.9894	0.407387
			T1	12.4159	11.965	12.1905	12.1905	0.225489
		10d	CK	9.5516	9.54142	9.54651	9.54651	0.00509234
			T1	11.1624	10.0584	10.6104	10.6104	0.55201
		15d	CK	6.77892	6.62819	6.70356	6.70356	0.0753666
			T1	7.26942	6.96632	7.11787	7.11787	0.151548
	V3	0d	CK	7.10483	8.14775	7.62629	7.62629	0.521456
			T1	9.16621	10.2254	9.69582	9.69582	0.529603
		5d	CK	13.069	12.0831	12.576	12.576	0.492939
			T1	12.5679	14.3074	13.4377	13.4377	0.869772
		10d	CK	8.55513	7.53666	8.0459	8.0459	0.509234
			T1	7.17002	6.15155	6.66078	6.66078	0.509234
		15d	CK	6.68115	7.94405	7.3126	7.3126	0.63145
			T1	7.28816	7.61814	7.45315	7.45315	0.164992
	V4	0d	CK	8.39218	8.99511	8.69364	8.69364	0.301467
			T1	10.3476	10.9995	10.6735	10.6735	0.32591
		5d	CK	7.32075	8.44636	7.88356	7.88356	0.562806
			T1	8.14367	8.64883	8.39625	8.39625	0.25258
		10d	CK	7.34519	7.52078	7.43298	7.43298	0.087792
			T1	8.75883	8.02553	8.39218	8.39218	0.366649
		15d	CK	6.11081	6.055	6.0829	6.0829	0.027906
			T1	8.97067	8.60402	8.78734	8.78734	0.183324
2023	V1	0d	CK	9.50704	9.57105	8.28618	9.12142	0.724051
			T1	8.20693	8.44504	7.88197	8.17798	0.282648
		5d	CK	9.19932	9.26959	9.42291	9.29727	0.114339
			T1	8.68825	8.62436	8.30494	8.53918	0.205359
		10d	CK	7.36885	8.05405	6.85844	7.42711	0.599928
			T1	7.5419	7.32075	7.68383	7.51549	0.182977
		15d	CK	5.1495	4.83871	4.4837	4.82397	0.333148
			T1	5.39867	6.0901	6.72554	6.07144	0.663633
	V2	0d	CK	8.62541	9.12563	9.7696	9.17355	0.573602
			T1	10.8884	10.6568	10.772	10.7724	0.115786
		5d	CK	8.30565	9.09344	8.51902	8.63937	0.40745
			T1	11.8355	11.0122	11.1889	11.3455	0.433445
		10d	CK	6.12252	7.02771	6.57116	6.5738	0.452597
			T1	8.24257	8.35013	8.29588	8.29619	0.0537765
		15d	CK	5.88455	6.17353	5.90421	5.98743	0.161464
			T1	6.93522	7.3832	7.01087	7.10976	0.239809
	V3	0d	CK	9.22949	8.19989	8.71369	8.71436	0.514801
			T1	10.6833	10.9361	10.8101	10.8098	0.126376
		5d	CK	11.1958	12.0004	11.5993	11.5985	0.402291
			T1	14.3875	14.2909	14.3391	14.3392	0.0482918
		10d	CK	9.64112	8.65818	9.14713	9.14881	0.491472
			T1	10.6446	9.38606	10.0121	10.0143	0.629292
		15d	CK	8.18356	7.87692	8.03024	8.03024	0.153322
			T1	7.60221	9.17376	8.38799	8.38799	0.785775
	V4	0d	CK	9.07638	7.55791	8.31326	8.31585	0.75924
			T1	9.26327	7.38338	8.31851	8.32172	0.939951
		5d	CK	7.62874	5.83982	6.59715	6.68857	0.897955
			T1	6.56146	7.25806	6.7663	6.86194	0.358014
		10d	CK	6.4604	5.81864	6.14232	6.14045	0.320882
			T1	6.51238	6.56675	6.53933	6.53948	0.0271875
		15d	CK	4.36047	5.35553	4.75659	4.8242	0.500968
			T1	5.10797	6.63237	5.74728	5.82921	0.765493

## Sheet: Tiller Bud Length and Weight
Year	Tiller Bud Length(cm)		5d			10d			15d
	Variety	Treatment	1	2	3	1	2	3	1	2	3
2022	V1	CK	1.32	1.3	1.2	0.85	0.793333	0.883333	1.59	1.61667	1.68333
		T1	3.95	3.93333	3.89333	2.85	2.75	2.73333	2.93	2.88333	2.87333
	V2	CK	2.52	2.62	2.56	2.4	2.36667	2.41667	0.9	0.91	0.95
		T1	3.95	3.89	3.97	2.61667	2.68333	2.6	1.06167	1.13333	1.05
	V3	CK	5.06	5	5.2	2.98333	2.93333	2.95	3.15	3.11667	3.08333
		T1	5.51667	5.48	5.45	3.48333	3.48333	3.45333	3.39667	3.38	3.43
	V4	CK	3.52	3.42	3.64	2.85	2.98333	2.97333	3.16	3.2	3.16667
		T1	3.65	3.68333	3.7	4.18	4.15	4.16333	3.53333	3.55	3.56667
2023	V1	CK	0.75	0.68	0.76	0.79	0.85	0.88	0.97	1.05	1.01
		T1	1.57	1.67	1.52	1.67	1.64	1.62	1.89	1.83	1.91
	V2	CK	0.74	0.79	0.87	0.79	0.7	0.75	0.86	0.84	0.8
		T1	0.96	1.1	1.05	1.01	1	1.09	1.83	1.85	1.82
	V3	CK	0.78	0.82	0.89	1.41	1.38	1.45	1.34	1.37	1.32
		T1	1.57	1.51	1.48	1.59	1.62	1.65	1.83	1.91	1.86
	V4	CK	1.07	1.04	1.06	1.49	1.56	1.58	1.65	1.66	1.68
		T1	1.62	1.65	1.68	1.75	1.79	1.77	1.91	1.96	1.97
	Tiller Bud Fresh Weight(mg)		5d			10d			15d
	Variety	Treatment	1	2	3	1	2	3	1	2	3
2022	V1	CK	52	49	50	48	45	49	108	101	111
		T1	276	280	274	184	191	182	160	153	157
	V2	CK	170	166	178	166	169	171	54	60	57
		T1	372	362	368	171	168	177	70	72	75
	V3	CK	325	327	320	179	185	175	232	239	229
		T1	467	460	459	300	309	307	250	248	262
	V4	CK	217	226	214	234	225	229	212	213	220
		T1	240	248	242	318	309	317	236	224	231
2023	V1	CK	22	25	23.7	61.3333	57.75	59.7417	94.3333	97.5	96.1167
		T1	92.3333	89.75	91.2417	77	73.5	75.45	110.667	112	111.533
	V2	CK	34.6667	39	37.0333	72.3333	69.5	71.1167	107.333	104	105.867
		T1	177	173.5	175.45	208.333	201.75	205.242	192.333	189.5	191.117
	V3	CK	49	45.25	47.325	120	111.5	115.95	111.667	107.25	109.658
		T1	109.667	104.25	107.158	259	254.75	257.075	179.333	173.75	176.742
	V4	CK	35.3333	30.75	33.2417	120.333	113.5	117.117	128	122.75	125.575
		T1	105.667	101.25	103.658	129.333	123	126.367	289.333	286.25	287.992

## Sheet: Panicle Formation Rate 
Year	Variety	Treatment	Effective Panicle			Maximum Tiller Number			Effective Panicle			Panicle Formation Rate			Mean	Standard Deviation
2022	1	CK	62	61	58	19.8	18.26	19.1	12.4	12.2	11.6	62.6263	66.8127	60.733	63.3907	3.1111
		T1	63	65	64	19.81	19.29	20.13	12.6	13	12.8	63.6042	67.3924	63.5867	64.8611	2.1922
	2	CK	62	58	62	19.2	17.1111	18.59	12.4	11.6	12.4	64.5833	67.7922	66.7025	66.3594	1.63173
		T1	63	63	62	18.2222	17.6	19.8	12.6	12.6	12.4	69.1463	71.5909	62.6263	67.7878	4.63415
	3	CK	56	57	58	15.39	14.3333	14.49	11.2	11.4	11.6	72.7745	79.5349	80.0552	77.4549	4.06164
		T1	64	64	65	17.16	16.38	16.58	12.8	12.8	13	74.5921	78.1441	78.4077	77.048	2.13094
	4	CK	58	56	57	19.35	19.02	19.4444	11.6	11.2	11.4	59.9483	58.8854	58.6286	59.1541	0.699705
		T1	62	64	63	21.85	21.9	21.09	12.4	12.8	12.6	56.7506	58.4475	59.744	58.314	1.50115
2023	1	CK	59	61	58	17.9	17.7	17.3	11.8	12.2	11.6	65.9218	68.9266	67.052	67.3001	1.51767
		T1	62	60	63	18.8	18.5	19.2	12.4	12	12.6	65.9574	64.8649	65.625	65.4824	0.560069
	2	CK	55	57	58	17.9	16.2	18.6	11	11.4	11.6	61.4525	70.3704	62.3656	64.7295	4.90643
		T1	58	61	62	18.2	18.1	18.5111	11.6	12.2	12.4	63.7363	67.4033	66.9868	66.0421	2.00776
	3	CK	55	54	53	16.8	16.7	17.4	11	10.8	10.6	65.4762	64.6707	60.9195	63.6888	2.43183
		T1	62	62	58	18.3333	18.4	19.3	12.4	12.4	11.6	67.6364	67.3913	60.1036	65.0438	4.28004
	4	CK	58	58	56	18.2	17.1	17.5	11.6	11.6	11.2	63.7363	67.8363	64	65.1908	2.29479
		T1	61	62	64	18.5	18.4	19.2	12.2	12.4	12.8	65.9459	67.3913	66.6667	66.668	0.72268

## Sheet: Hormone
IAA		CK			T1				IAA/Z+ZR		CK			T1
Days	Variety	1	2	3	1	2	3		Days	Variety	1	2	3	1	2	3
5d	1	1.22178	1.2297	1.25074	1.2994	1.31	1.3297		5d	1	4.23501	4.58929	4.53623	3.99387	4.06832	3.81359
	2	0.622222	0.686869	0.679545	1.56231	1.54453	1.57842			2	3.0495	3.33333	3.71234	5.62254	5.52002	5.70165
	3	1.3513	1.39899	1.40015	1.47273	1.5625	1.54261			3	8.15663	8.59259	9.84345	3.55906	3.82835	3.77197
	4	1.27181	1.26701	1.29441	1.03012	1.03888	1.0595			4	4.87261	4.85872	5.41841	3.71739	3.91729	3.57751
10d	1	0.948207	0.930279	0.964243	1.44896	1.49139	1.49517		10d	1	3.808	3.48507	4.08633	3.15086	3.11864	3.02643
	2	0.757789	0.745968	0.776878	0.662734	0.662734	0.687734			2	5.38571	5	6.31873	2.71774	2.85593	2.61541
	3	1.23857	1.27033	1.27945	1.34472	1.33602	1.36537			3	3.26498	3.00904	3.15321	2.41265	2.64173	2.57836
	4	1.43707	1.43881	1.46294	1.28081	1.28831	1.30956			4	5.66406	5.7381	6.3542	3.46448	3.73684	3.42612
15d	1	0.823293	0.823293	0.848293	0.857704	0.830226	0.868965		15d	1	1.20884	1.20884	1.23647	0.947087	0.943955	0.97574
	2	0.723447	0.733467	0.753457	0.920319	0.954183	0.962251			2	1.88171	1.86904	1.91502	1.13955	1.21464	1.211
	3	0.826087	0.822355	0.849221	0.884921	0.946411	0.940666			3	2.39302	2.16336	2.19059	1.47264	1.61197	1.58893
	4	0.735265	0.693676	0.73947	0.764113	0.715285	0.764699			4	3.17421	2.92072	3.08666	2.51364	2.47602	2.59717
Z+ZR		CK			T1
Days	Variety	1	2	3	1	2	3		ABA/Z+ZR		CK			T1
5d	1	0.288496	0.26795	0.275723	0.325349	0.322	0.348675		Days	Variety	1	2	3	1	2	3
	2	0.20404	0.206061	0.183051	0.277866	0.279806	0.276836		5d	1	80.4995	84.9499	83.3375	47.7975	48.0248	44.4324
	3	0.165669	0.162814	0.142241	0.413797	0.408139	0.408968			2	160.04	157.314	177.658	68.4987	68.483	68.9314
	4	0.261011	0.260769	0.23889	0.277108	0.265204	0.296156			3	242.604	238.546	277.699	41.8741	41.9799	42.095
10d	1	0.249004	0.266932	0.235968	0.459861	0.478217	0.494039			4	70.9859	71.0146	77.4761	65.447	69.2733	61.5848
	2	0.140704	0.149194	0.122949	0.243854	0.232055	0.262955		10d	1	88.384	82.4552	93.2074	39.6897	39.8263	37.717
	3	0.37935	0.422169	0.40576	0.557364	0.505739	0.529551			2	95.5857	90.8919	109.72	45.5323	47.5847	42.052
	4	0.253717	0.250746	0.230231	0.369697	0.344758	0.382228			3	77.1436	70.3586	72.6263	15.8391	17.6501	16.7354
15d	1	0.68106	0.68106	0.68606	0.905622	0.879518	0.89057			4	47.9688	49.7222	53.4422	27.847	29.5088	26.7358
	2	0.384462	0.39243	0.393446	0.807615	0.785571	0.794593		15d	1	10.9914	10.8127	10.8007	5.93348	5.76256	5.84556
	3	0.345207	0.38013	0.387668	0.600908	0.587115	0.592012			2	34.114	33.2538	33.2134	16.8015	16.5612	16.7061
	4	0.231637	0.237502	0.239569	0.303986	0.288885	0.294436			3	32.1351	29.5839	28.7733	11.6688	11.9533	11.8239
										4	30.7419	29.2674	29.3068	21.4466	21.9872	21.8066
ABA		CK			T1
Days	Variety	1	2	3	1	2	3
5d	1	23.2238	22.7624	22.9781	15.5509	15.464	15.4924
	2	32.6545	32.4162	32.5204	19.0334	19.1619	19.0827
	3	40.1919	38.8387	39.5003	17.3273	17.1337	17.2155
	4	18.5281	18.5184	18.5083	18.1359	18.3716	18.2387
10d	1	22.008	22.01	21.994	18.2517	19.0456	18.6337
	2	13.4492	13.5605	13.4899	11.1032	11.0423	11.0578
	3	29.2644	29.7033	29.4688	8.82814	8.92634	8.86224
	4	12.1705	12.4677	12.3041	10.2949	10.1734	10.2192
15d	1	7.48577	7.36408	7.40993	5.37349	5.06827	5.20588
	2	13.1155	13.0498	13.0677	13.5691	13.01	13.2746
	3	11.0933	11.2457	11.1545	7.01186	7.01796	6.99991
	4	7.12097	6.95105	7.02101	6.51948	6.35178	6.42063
ACC		CK			T1
Days	Variety	1	2	3	1	2	3
5d	1	162.016	160.088	161.014	232.453	231.792	232.1
	2	120.486	119.789	120.123	145.253	144.442	144.832
	3	138.507	138.919	138.698	183.503	185.413	184.443
	4	123.156	125.488	124.307	140.59	139.633	140.097
10d	1	75.3756	77.5502	76.4479	90.8546	90.3606	90.5926
	2	54.3015	53.9698	54.1206	78.3579	77.4985	77.9132
	3	50.8827	51.2846	51.0686	60.808	61.7397	61.2588
	4	93.0664	93.2637	93.15	96.699	96.6472	96.6581
15d	1	41.239	41.0361	41.1226	64.371	64.5456	64.4433
	2	78.1614	77.3884	77.7599	100.51	99.8022	100.141
	3	72.3379	70.8703	71.5891	80.881	82.3013	81.5761
	4	86.014	85.5929	85.7884	114.11	114.375	114.227
